# Supplementary material for: Systematic bioinformatics analysis reveals the role of shikonin in blocking colon cancer progression by identifying senescence-induced genes
Source: Front Pharmacol. 2024 Aug 12;15:1360587. doi: 10.3389/fphar.2024.1360587 (PMC11345165; doi:10.3389/fphar.2024.1360587)
Supplement: Supplementary file 1 [file Table1.XLSX]

## Sheet: Sheet1
Table 1. The information of the gene primers.
	Gene	Forward primer	Reverse primer	Tm		Accession number	Product size
				F	R
	GAPDH	5′-GCCTTCTCCATGGTGGTGA-3′	5′-ACCGTCAAGGCTGAGAAC-3′	57.89	55.56	NM_001256799	149
	CDKN2A	5′-CTACTGAGGAGCCAGCGTCTA-3′	5′-CGTGCACGGGTCGGGTGAGAG-3′	60.75	67.5	NM_058195	149
	CXCL8	5′-CATCTCACTGTGTGTAAACATG-3′	5′-GGAAAGGTTTGGAGTATGTCTT-3′	55.41	55.99	NM_001354840	152
